# Supplementary material for: Large Area Nanohole Arrays for Sensing Fabricated by Interference Lithography
Source: Sensors (Basel). 2019 May 11;19(9):2182. doi: 10.3390/s19092182 (PMC6539013; doi:10.3390/s19092182)
Supplement: Supplementary file 1 [file sensors-19-02182-s001.zip]

Archive with 3 entries (2 files):
- vlc-record-2019-03-10-17h30m57s-nanoholes.mp4-.mp4
- __MACOSX/
- __MACOSX/._vlc-record-2019-03-10-17h30m57s-nanoholes.mp4-.mp4
